# Supplementary material for: Culturomics revealed the bacterial constituents of the microbiota of a 10-year-old laboratory culture of planarian species S. mediterranea
Source: Sci Rep. 2021 Dec 21;11:24311. doi: 10.1038/s41598-021-03719-5 (PMC8692324; doi:10.1038/s41598-021-03719-5)
Supplement: Supplementary file 1 — Supplementary Table S1. [file 41598_2021_3719_MOESM1_ESM.xlsx]

## Sheet: Feuil1
Table S1. Identification by MALDI-TOF and 16S rRNA sequencing of the bacterial strain isolated from the laboratory strain S. mediterranea starved for 2 weeks.
	MALDI-TOF	16S ribosomal RNA
Species	Score	ID (%)	N° Accession
Aeromonas hydrophila	2.029	ND	ND
Aeromonas veronii	2.049	ND	ND
Pseudomonas gessardii	2.091	ND	ND
Pseudomonas brenneri	2.143	ND	ND
Pseudomonas huaxiensis	2.156	ND	ND
Shinella zoogloeoides	2.176	ND	ND
Staphylococcus haemolyticus	2.206	ND	ND
Sphingomonas bisphenolicum	2.215	ND	ND
Sphingomonas paucimobilis	2.248	ND	ND
Metabacillus schmidteae	2.256	ND	ND
Delftia acidovorans	2.258	ND	ND
Staphylococcus epidermidis	2.278	ND	ND
Pedobacter ghigonii	2.312	ND	ND
Micrococcus luteus	2.317	ND	ND
Acinetobacter guillouiae	2.323	ND	ND
Comamonas testosteroni	2.323	ND	ND
Staphylococcus capitis	2.378	ND	ND
Herminiimonas contaminans	2.487	ND	ND
Acinetobacter bereziniae	2.517	ND	ND
Chryseobacterium schmidteae	2.685	ND	ND
Pedobacter schmidteae	2.861	ND	ND
Ensifer adhaerens	1.335	100	NR_042482.1
Comamonas aquatilis	1.485	100	KU355878
Agrobacterium tumefaciens	1.82	100	HQ735085.1
Microbacterium oxydans	1.865	100	LN890176.1
Pedobacter wanjuense	1.183	99.93	AM279217.1
Chryseobacterium balustinum	1.678	99.89	NR_113721.1
Pseudomonas sp Marseille-Q1929	1.177	99.86	LR031357
Micrococcus yunnanensis	1.807	99.86	JN644553.1
Sphingomonas ginsenosidimutans	1.939	99.86	NR_117831.1
Chryseobacterium scophthalmum	1.899	99.82	NR_025386.1
Variovorax paradoxus	1.472	99.79	AB622223.1
Flavobacterium oncorhynchi	1.399	99.78	NR_117031.1
Flavobacterium tructae	1.465	99.78	NR_133749.1
Pseudomonas fluorescens	1.639	99.73	CP008896.1
Corynebacterium lipophiloflavum	1.235	99.7	NR_026370.1
Acidovorax wautersii	1.773	99.66	MF062564.1
Vogesella urethralis	1.151	99.65	MK281476.1
Pseudomonas anguilliseptica	1.66	99.65	KR149276.1
Rhizobium giardinii	1.362	99.21	KF028892.1
