# Supplementary material for: Culturomics revealed the bacterial constituents of the microbiota of a 10-year-old laboratory culture of planarian species S. mediterranea
Source: Sci Rep. 2021 Dec 21;11:24311. doi: 10.1038/s41598-021-03719-5 (PMC8692324; doi:10.1038/s41598-021-03719-5)
Supplement: Supplementary file 2 — Supplementary Table S2. [file 41598_2021_3719_MOESM2_ESM.xlsx]

## Sheet: Feuil1
Table S2. Phenotypic characteristic from the colonies of the bacterial specie isolated from the laboratory strain S. mediterranea starved for 2 weeks.
Name	Medium	Sample dilution	Temperature of culture (°C)	Time of culture (day)	Colony size	Colour	Shape	Relief	Surface
Acidovorax wautersii	COS	1/100	28	2	small	white	round with regular border	slightly domed	rough
Acidovorax wautersii	COS	not diluted	19	4	small	white	round with regular border	slightly domed	rough
Acinetobacter bereziniae	BCYE	1/100	28	2	medium	white	round with regular border	slightly domed	smooth
Acinetobacter bereziniae	COS	1/100	19	2	small	white	round with smooth border	slightly domed	smooth
Acinetobacter bereziniae	COS	not diluted	19	2	small	white	round with smooth border	slightly domed	smooth
Acinetobacter guillouiae	LB agar	not diluted	19	2	small	beige	round with smooth border	slightly domed	smooth
Acinetobacter guillouiae	COS	not diluted	28	2	medium	white	round with regular border	slightly domed	smooth
Acinetobacter guillouiae	COS	not diluted	19	2	medium	white	round with regular border	slightly domed	smooth
Acinetobacter guillouiae	LB agar	not diluted	28	1	small	white	round with smooth border	slightly domed	smooth
Acinetobacter guillouiae	BCYE	not diluted	19	2	small	white	round with smooth border	slightly domed	smooth
Acinetobacter guillouiae	LB agar	not diluted	37	4	small	white	round with smooth border	slightly domed	smooth
Acinetobacter guillouiae	LB agar	1/100	28	1	large	whitish	round with smooth border	slightly domed	smooth
Acinetobacter guillouiae	COS	1/100	28	1	small	whitish	round with smooth border	slightly domed	smooth
Aeromonas hydrophila	COS	not diluted	19	2	medium	beige	round with irregular border	half domed	rough
Aeromonas hydrophila	COS	not diluted	19	2	medium	beige	round with regular border	slightly domed	smooth
Aeromonas hydrophila	LB agar	not diluted	19	2	medium	white	round with regular border	slightly domed	smooth
Aeromonas hydrophila	COS	not diluted	37	4	small	white	round with smooth border	slightly domed	smooth
Aeromonas veronii	COS	not diluted	28	2	large	beige	round with irregular border	slightly domed	rough
Aeromonas veronii	COS	not diluted	19	2	medium	beige	round with irregular border	flat	rough
Aeromonas veronii	COS	1/100	28	2	medium	beige	round with smooth border	half domed	rough
Aeromonas veronii	COS	1/100	28	2	large	indigo	round with irregular border	slightly domed	rough
Agrobacterium tumefaciens	LB agar	1/100	37	2	medium	beige	round with regular border	flat	smooth
Agrobacterium tumefaciens	BCYE	1/100	28	2	small	beige	round with regular border	slightly domed	smooth
Agrobacterium tumefaciens	COS	not diluted	28	2	small	beige	round with regular border	slightly domed	rough
Agrobacterium tumefaciens	COS	not diluted	19	2	large	translucent	round with irregular border	flat	rough
Agrobacterium tumefaciens	COS	not diluted	28	3	large	white	round with regular border	slightly domed	rough
Agrobacterium tumefaciens	BCYE	not diluted	28	4	medium	white	round with irregular border	domed	rough
Agrobacterium tumefaciens	BCYE	not diluted	37	2	medium	white	round with regular border	slightly domed	smooth
Agrobacterium tumefaciens	LB agar	1/100	37	1	small	white	round with smooth border	slightly domed	smooth
Agrobacterium tumefaciens	LB agar	1/100	19	2	small	whitish	round with smooth border & dry	slightly domed	smooth
Chryseobacterium balustinum	COS	not diluted	37	2	medium	yellow	round with regular border	slightly domed	smooth
Chryseobacterium balustinum	BCYE	1/100	37	2	small	yellow	round with regular border	slightly domed	smooth
Chryseobacterium balustinum	LB agar	1/100	28	2	small	yellow	round with regular border	slightly domed	smooth
Chryseobacterium balustinum	LB agar	not diluted	28	3	large	yellowish	round with irregular border	flat	smooth
Chryseobacterium balustinum	LB agar	not diluted	19	3	small	yellowish	round with smooth border	slightly domed	smooth
Chryseobacterium schmidteae	COS	not diluted	28	2	small	yellow	round with irregular border	domed	rough
Chryseobacterium schmidteae	COS	1/100	19	4	small	yellow	round with smooth border	slightly domed	smooth
Chryseobacterium scophthalmum	BCYE	not diluted	28	4	medium	yellow	round with regular border	slightly domed	smooth
Chryseobacterium scophthalmum	BCYE	not diluted	19	4	small	yellow	round with smooth border	slightly domed	smooth
Chryseobacterium scophthalmum	LB agar	not diluted	28	2	small	yellow	round with smooth border	slightly domed	smooth
Chryseobacterium scophthalmum	COS	1/100	28	2	small	yellow	round with smooth border	slightly domed	smooth
Chryseobacterium scophthalmum	BCYE	not diluted	28	2	medium	yellow	round with regular border	flat	rough
Comamonas aquatilis	BCYE	not diluted	19	2	medium	white	round with regular border	slightly domed	rough
Comamonas aquatilis	LB agar	1/100	19	2	medium	whitish	round with smooth border	slightly domed	smooth
Comamonas aquatilis	LB agar	not diluted	19	2	small	whitish	round with regular border	domed	smooth
Comamonas aquatilis	COS	1/100	19	2	small	whitish	round with smooth border	slightly domed	smooth
Comamonas testosteroni	BCYE	not diluted	37	3	medium	belge	round with regular border	slightly domed	smooth
Comamonas testosteroni	BCYE	1/100	28	1	medium	white	round with smooth border	slightly domed	smooth
Comamonas testosteroni	LB agar	1/100	19	3	medium	white	round with smooth border	slightly domed	smooth
Comamonas testosteroni	LB agar	not diluted	28	2	medium	white	round with regular border	slightly domed	smooth
Comamonas testosteroni	BCYE	1/100	19	3	small	white	round with regular border	slightly domed	smooth
Comamonas testosteroni	BCYE	not diluted	28	1	medium to large	whitish	round with irregular border	flat	rough
Corynebacterium lipophiloflavum	COS	not diluted	19	2	large	brown	round with irregular border	flat, center domed	rough
Corynebacterium lipophiloflavum	LB agar	1/100	28	1	medium	whitish	round with smooth border & dry	slightly domed	smooth
Delftia acidovorans	COS	1/100	37	2	small	whitish	round with irregular border	pointed	rough
Delftia acidovorans	COS	not diluted	37	2	small	whitish	round with irregular border	pointed	rough
Delftia acidovorans	COS	not diluted	19	2	small	whitish	round with smooth border	slightly domed	smooth
Delftia acidovorans	LB agar	not diluted	19	4	small	whitish	round with smooth border	slightly domed	smooth
Delftia acidovorans	BCYE	not diluted	19	2	small	whitish	round with irregular border	slightly domed	rough
Delftia acidovorans	LB agar	1/100	28	1	small to medium	whitish	round with smooth border	slightly domed	smooth
Ensifer adhaerens	BCYE	not diluted	28	1	small	whitish	round with smooth border	slightly domed	smooth
Ensifer adhaerens	LB agar	not diluted	28	1	small	whitish	round with smooth border	slightly domed	smooth
Ensifer adhaerens	BCYE	not diluted	19	2	small to medium	whitish	round with smooth border	slightly domed	smooth
Flavobacterium oncorhynchi	COS	not diluted	37	3	small	yellow	round with regular border	slightly domed	smooth
Flavobacterium oncorhynchi	BCYE	not diluted	19	2	medium	grey	round with irregular border	flat	smooth
Flavobacterium oncorhynchi	COS	not diluted	28	2	large	yellow	round with regular border	slightly domed	smooth
Flavobacterium oncorhynchi	COS	not diluted	19	2	small	yellow	round with regular border	slightly domed	smooth
Flavobacterium tructae	COS	1/100	28	3	large	yellow	round with irregular border	flat	rough
Flavobacterium tructae	LB agar	1/100	19	3	medium	yellow	round with irregular border	slightly domed	smooth
Flavobacterium tructae	COS	not diluted	19	2	medium	yellow	round with regular border	slightly domed	smooth
Flavobacterium tructae	LB agar	1/100	19	4	small	yellow	round with regular border	slightly domed	smooth
Flavobacterium tructae	BCYE	not diluted	19	4	medium	yellowish	round with irregular border	half domed	smooth
Herminiimonas contaminans	BCYE	not diluted	19	2	medium	indigo	round with irregular border	slightly domed	rough
Herminiimonas contaminans	BCYE	not diluted	28	3	medium	yellow	round with irregular border	half domed	rough
Herminiimonas contaminans	LB agar	not diluted	28	2	small	yellow	round with regular border	slightly domed	smooth
Metabacillus schmidteae	COS	not diluted	28	2	small	beige	round with regular border	slightly domed	smooth
Metabacillus schmidteae	COS	1/100	19	3	small	white	round with smooth border	slightly domed	smooth
Metabacillus schmidteae	COS	not diluted	19	3	small	whitish	round with smooth border	slightly domed	smooth
Microbacterium oxydans	BCYE	1/100	19	2	small	white	round with smooth border	slightly domed	smooth
Microbacterium oxydans	COS	1/100	28	1	small	whitish	round with smooth border	slightly domed	smooth
Microbacterium oxydans	BCYE	not diluted	19	4	small	white	round with regular border	slightly domed	smooth
Micrococcus luteus	BCYE	not diluted	28	2	large	grey	round with irregular border	slightly domed	smooth
Micrococcus luteus	LB agar	1/100	28	3	small	yellow	round with regular border	slightly domed	smooth
Micrococcus yunnanensis	LB agar	not diluted	28	2	medium	whitish	round with regular border	slightly domed	smooth
Micrococcus yunnanensis	LB agar	1/100	19	4	small	yellowish	round with smooth border	slightly domed	smooth
Pedobacter ghigonii	COS	1/100	28	1	large	brown	round with irregular border	flat, center domed	rough
Pedobacter ghigonii	BCYE	1/100	19	2	small	white	round with regular border	domed	smooth
Pedobacter schmidteae	COS	not diluted	37	1	small	beige	round with smooth border	slightly domed	smooth
Pedobacter schmidteae	COS	1/100	19	4	small	white	round with smooth border	slightly domed	smooth
Pedobacter schmidteae	LB agar	not diluted	28	1	small	white	round with smooth border	slightly domed	smooth
Pedobacter wanjuense	COS	1/100	19	3	small	beige	round with regular border	slightly domed	smooth
Pedobacter wanjuense	BCYE	1/100	19	4	medium	pink	round with regular border	slightly domed	smooth
Pedobacter wanjuense	BCYE	1/100	28	3	medium	pinkish	round with smooth border	slightly domed	smooth
Pedobacter wanjuense	BCYE	not diluted	19	3	medium	translucent	round with irregular border	slightly domed	smooth
Pedobacter wanjuense	COS	not diluted	37	3	small	translucent	round with irregular border	slightly domed	rough
Pedobacter wanjuense	BCYE	1/100	19	3	small	white	round with smooth border	slightly domed	smooth
Pedobacter wanjuense	BCYE	not diluted	28	2	small	white	round with regular border	slightly domed	smooth
Pedobacter wanjuense	COS	not diluted	19	4	small	whitish	round with smooth border	slightly domed	smooth
Pseudomonas anguilliseptica	COS	not diluted	37	1	small	beige	round with smooth border	slightly domed	smooth
Pseudomonas anguilliseptica	LB agar	1/100	19	3	large	colorless	round with irregular border	domed	rough
Pseudomonas anguilliseptica	BCYE	1/100	28	2	medium	light yellow	round with irregular border	flat	rough
Pseudomonas anguilliseptica	LB agar	not diluted	19	2	small	transparent	round with irregular border	slightly domed	rough
Pseudomonas anguilliseptica	COS	not diluted	37	2	medium	yellow	round with regular border	slightly domed	smooth
Pseudomonas anguilliseptica	BCYE	1/100	37	4	small	yellow	round with regular border	flat	smooth
Pseudomonas anguilliseptica	LB agar	1/100	37	1	small	whitish	round with smooth border	slightly domed	smooth
Pseudomonas anguilliseptica	BCYE	not diluted	37	1	small	whitish	round with smooth border	slightly domed	smooth
Pseudomonas brenneri	COS	not diluted	28	2	large	belge	round with irregular border	slightly domed	smooth
Pseudomonas brenneri	LB agar	not diluted	28	2	large	white	round with regular border	slightly domed	smooth
Pseudomonas brenneri	COS	not diluted	28	2	medium	white	round with regular border	slightly domed	smooth
Pseudomonas brenneri	LB agar	not diluted	19	3	medium	whitish	round with regular border	slightly domed	smooth
Pseudomonas brenneri	BCYE	1/100	28	2	large	witish	round with irregular border	domed	smooth
Pseudomonas fluorescens	COS	not diluted	28	1	small	whitish	round with smooth border	slightly domed	smooth
Pseudomonas fluorescens	LB agar	not diluted	19	2	small	whitish	round with smooth border	slightly domed	smooth
Pseudomonas fluorescens	COS	not diluted	28	4	small	whitish	round with smooth border	slightly domed	smooth
Pseudomonas gessardii	COS	1/100	28	2	large	beige	round with regular border	slightly domed	rough
Pseudomonas gessardii	COS	not diluted	28	2	medium	beige	round with regular border	domed	rough
Pseudomonas gessardii	BCYE	1/100	19	2	medium	translucide	round with irregular border	domed	rough
Pseudomonas gessardii	COS	1/100	19	2	medium	white	round with regular border	slightly domed	smooth
Pseudomonas huaxiensis	COS	not diluted	37	2	large	whitish	round with irregular border	pointed	rough
Pseudomonas huaxiensis	COS	not diluted	28	1	small	whitish	round with smooth border	slightly domed	smooth
Pseudomonas huaxiensis	COS	1/100	19	2	small	yellowish	round with smooth border	slightly domed	smooth
Pseudomonas sp. Marseille-Q1929	COS	not diluted	28	1	large	brown	round with irregular border	flat, center domed	rough
Pseudomonas sp. Marseille-Q1929	COS	not diluted	28	3	small	yellow	round with smooth border	slightly domed	smooth
Rhizobium giardinii	COS	1/100	19	4	small	whitish	round with smooth border	slightly domed	smooth
Shinella zoogloeoides	COS	1/100	19	2	small	whitish	round with irregular border	half domed	rough
Shinella zoogloeoides	LB agar	not diluted	28	2	large	yellowish	round with regular border	flat	rough
Shinella zoogloeoides	COS	not diluted	19	2	small	yellowish	round with smooth border	slightly domed	smooth
Sphingomonas bisphenolicum	COS	1/100	28	3	medium	white	round with irregular border	slightly domed	rough
Sphingomonas bisphenolicum	COS	not diluted	37	4	small	white	round with regular border	flat	smooth
Sphingomonas ginsenosidimutans	BCYE	not diluted	37	3	small	white	round with regular border	slightly domed	smooth
Sphingomonas paucimobilis	BCYE	not diluted	19	4	small	white	round with regular border	slightly domed	smooth
Staphylococcus capitis	COS	1/100	37	4	small	beige	round with regular border	flat	smooth
Staphylococcus epidermidis	COS	not diluted	19	4	small	yellow	round with regular border	slightly domed	smooth
Staphylococcus haemolyticus	COS	not diluted	37	1	small	white	round with smooth border	slightly domed	smooth
Staphylococcus haemolyticus	COS	not diluted	19	2	small	white	round with regular border	slightly domed	smooth
Variovorax paradoxus	BCYE	not diluted	28	3	medium	green	round with regular border	slightly domed	smooth
Variovorax paradoxus	COS	1/100	28	4	small	light yellow	round with smooth border	slightly domed	smooth
Variovorax paradoxus	BCYE	1/100	28	2	small	whitish	round with smooth border	slightly domed	smooth
Variovorax paradoxus	COS	1/100	28	2	small	whitish	round with smooth border	slightly domed	smooth
Variovorax paradoxus	BCYE	not diluted	28	2	small	whitish	round with smooth border	slightly domed	smooth
Variovorax paradoxus	LB agar	not diluted	28	4	small	whitish	round with smooth border	slightly domed	smooth
Variovorax paradoxus	BCYE	not diluted	19	4	small	yellow	round with regular border	slightly domed	smooth
Variovorax paradoxus	BCYE	1/100	19	4	small	yellow	round with smooth border	slightly domed	smooth
Vogesella urethralis	BCYE	not diluted	28	1	medium	white	round with smooth border	slightly domed	smooth
