# Supplementary material for: Culturomics revealed the bacterial constituents of the microbiota of a 10-year-old laboratory culture of planarian species S. mediterranea
Source: Sci Rep. 2021 Dec 21;11:24311. doi: 10.1038/s41598-021-03719-5 (PMC8692324; doi:10.1038/s41598-021-03719-5)
Supplement: Supplementary file 4 — Supplementary Table S4. [file 41598_2021_3719_MOESM4_ESM.xlsx]

## Sheet: Feuil1
Table S4 . Abundance of the bacterial species identified in the laboratory strain of S. mediterranea starved for 2 weeks.
	Phyla	Species		Experiment 1											Experiment 2											Experiment 3											Experiment 4											Experiment 5
			worms	1	2	3	4	5	6	7	8	9	10	means in %	1	2	3	4	5	6	7	8	9	10	means in %	1	2	3	4	5	6	7	8	9	10	means in %	1	2	3	4	5	6	7	8	9	10	means in %	1	2
	Actinobacteria	Delftia acidovorans												60											60											60											60
	Actinobacteria	Pseudomonas fluorescens												40											40											40											40
	Actinobacteria	Herminiimonas contaminans												20											20											20											20
	Actinobacteria	Micrococcus luteus												20											20											20											20
	Bacteroidetes	Pseudomonas anguilliseptica												100											100											100											100
	Bacteroidetes	Pedobacter schmidteae												80											80											80											80
	Bacteroidetes	Agrobacterium tumefaciens												80											80											80											80
	Bacteroidetes	Micrococcus yunnanensis												40											40											40											40
	Bacteroidetes	Pedobacter ghigonii												40											40											40											40
	Bacteroidetes	Pseudomonas huaxiensis												40											40											40											40
	Bacteroidetes	Sphingomonas ginsenosidimutans												20											20											20											20
	Firmicutes	Pseudomonas gessardii												40											40											40											40
	Firmicutes	Pseudomonas sp. Marseille-Q1929												40											40											40											40
	Firmicutes	Sphingomonas bisphenolicum												20											20											20											20
	Firmicutes	Sphingomonas paucimobilis												20											20											20											20
	Proteobacteria	Acinetobacter guillouiae												100											100											100											100
	Proteobacteria	Pedobacter wanjuense												100											100											100											100
	Proteobacteria	Pseudomonas brenneri												100											100											100											100
	Proteobacteria	Variovorax paradoxus												100											100											100											100
	Proteobacteria	Chryseobacterium balustinum												80											80											80											80
	Proteobacteria	Chryseobacterium scophthalmum												80											80											80											80
	Proteobacteria	Comamonas testosteroni												80											80											80											80
	Proteobacteria	Aeromonas hydrophila												60											60											60											60
	Proteobacteria	Aeromonas veronii												60											60											60											60
	Proteobacteria	Microbacterium oxydans												60											60											60											60
	Proteobacteria	Acinetobacter bereziniae												40											40											40											40
	Proteobacteria	Comamonas aquatilis												40											40											40											40
	Proteobacteria	Ensifer adhaerens												40											40											40											40
	Proteobacteria	Flavobacterium oncorhynchi												40											40											40											40
	Proteobacteria	Flavobacterium tructae												40											40											40											40
	Proteobacteria	Rhizobium giardinii												40											40											40											40
	Proteobacteria	Shinella zoogloeoides												40											40											40											40
	Proteobacteria	Staphylococcus capitis												40											40											40											40
	Proteobacteria	Staphylococcus haemolyticus												40											40											40											40
	Proteobacteria	Acidovorax wautersii												20											20											20											20
	Proteobacteria	Metabacillus schmidteae												20											20											20											20
	Proteobacteria	Chryseobacterium schmidteae												20											20											20											20
	Proteobacteria	Corynebacterium lipophiloflavum												20											20											20											20
	Proteobacteria	Staphylococcus epidermidis												20											20											20											20
	Proteobacteria	Vogesella urethralis												20											20											20											20
		detected
		not detected
[truncated: 10 more columns]
